# Supplementary material for: The Need for Standardized Data Collection to Improve Harmonization and Pooling of Information About Modifiable Risk Factors for Alzheimer’s Diseases in Italian Clinical Studies: A Systematic Review
Source: Geriatrics (Basel). 2026 Mar 31;11(2):38. doi: 10.3390/geriatrics11020038 (PMC13116632; doi:10.3390/geriatrics11020038)
Supplement: Supplementary file 1 [file geriatrics-11-00038-s001.zip]

Archive with 1 entries (1 files):
- geriatrics-4129272-supplementary.pdf
